# Supplementary material for: Description of Dichelacera (Dichelacera) lamasi n. sp. (Diptera: Tabanidae), a new species from the state of Mato Grosso do Sul, Brazil
Source: Biodivers Data J. 2019 Dec 12;7:e48283. doi: 10.3897/BDJ.7.e48283 (PMC6923260; doi:10.3897/BDJ.7.e48283)
Supplement: XML Treatment for Dichelacera (Dichelacera) lamasi [file BDJ.7.e48283-treatment1.xml]

<!DOCTYPE tp:taxon-treatment
  PUBLIC "-//TaxonX//DTD Taxonomic Treatment Publishing DTD v0 20100105//EN" "tax-treatment-NSO.dtd">
<tp:taxon-treatment xmlns:tp="http://www.plazi.org/taxpub"><tp:treatment-meta><mixed-citation publication-type="journal"><person-group><name><surname>Penaforte</surname><given-names>Fernanda LG</given-names></name><name><surname>Henriques</surname><given-names>Augusto L</given-names></name></person-group><article-title>Description of <tp:taxon-name><tp:taxon-name-part taxon-name-part-type="genus" reg="Dichelacera">Dichelacera</tp:taxon-name-part> (<tp:taxon-name-part taxon-name-part-type="subgenus" reg="Dichelacera">Dichelacera</tp:taxon-name-part>) <tp:taxon-name-part taxon-name-part-type="species" reg="lamasi">lamasi</tp:taxon-name-part></tp:taxon-name> n. sp. (<tp:taxon-name><tp:taxon-name-part taxon-name-part-type="order">Diptera</tp:taxon-name-part></tp:taxon-name>: <tp:taxon-name><tp:taxon-name-part taxon-name-part-type="family">Tabanidae</tp:taxon-name-part></tp:taxon-name>), a new species from the state of Mato Grosso do Sul, Brazil</article-title><source>Biodivers Data J</source><day>12</day><month>12</month><year>2019</year><volume>7</volume><pub-id pub-id-type="doi">10.3897/BDJ.7.e48283</pub-id></mixed-citation></tp:treatment-meta><tp:nomenclature><tp:taxon-name><object-id xmlns:xlink="http://www.w3.org/1999/xlink" content-type="arpha" xlink:type="simple">69EA4007-887D-505D-BB5B-65A08D762563</object-id><tp:taxon-name-part taxon-name-part-type="genus">Dichelacera</tp:taxon-name-part> (<tp:taxon-name-part taxon-name-part-type="subgenus">Dichelacera</tp:taxon-name-part>) <tp:taxon-name-part taxon-name-part-type="species">lamasi</tp:taxon-name-part><object-id xmlns:xlink="http://www.w3.org/1999/xlink" content-type="zoobank" xlink:type="simple" object-id-type="ZooBank">urn:lsid:zoobank.org:act:8410BAD6-8053-4AFD-B7DC-4618A380979B</object-id></tp:taxon-name><tp:taxon-authority>Penaforte and Henriques, 2019</tp:taxon-authority><tp:taxon-status xmlns:xlink="http://www.w3.org/1999/xlink" xlink:type="simple">sp. n.</tp:taxon-status></tp:nomenclature><tp:treatment-sec sec-type="materials"><title>Materials</title><list list-type="alpha-lower" list-content="occurrences"><list-item><p><bold>Type status:</bold> <named-content xmlns:xlink="http://www.w3.org/1999/xlink" content-type="dwc:typeStatus" xlink:type="simple">Holotype</named-content>. <bold>Occurrence:</bold> recordedBy: <named-content xmlns:xlink="http://www.w3.org/1999/xlink" content-type="dwc:recordedBy" xlink:type="simple">Lamas, Nhihei et al.</named-content>; individualCount: <named-content xmlns:xlink="http://www.w3.org/1999/xlink" content-type="dwc:individualCount" xlink:type="simple">1</named-content>; sex: <named-content xmlns:xlink="http://www.w3.org/1999/xlink" content-type="dwc:sex" xlink:type="simple">female</named-content>; lifeStage: <named-content xmlns:xlink="http://www.w3.org/1999/xlink" content-type="dwc:lifeStage" xlink:type="simple">adult</named-content>; <bold>Taxon:</bold> scientificName: <named-content xmlns:xlink="http://www.w3.org/1999/xlink" content-type="dwc:scientificName" xlink:type="simple"><tp:taxon-name><tp:taxon-name-part taxon-name-part-type="genus" reg="Dichelacera">Dichelacera</tp:taxon-name-part> (<tp:taxon-name-part taxon-name-part-type="subgenus" reg="Dichelacera">Dichelacera</tp:taxon-name-part>) <tp:taxon-name-part taxon-name-part-type="species" reg="lamasi">lamasi</tp:taxon-name-part></tp:taxon-name> Penaforte and Henriques, 2019</named-content>; order: <named-content xmlns:xlink="http://www.w3.org/1999/xlink" content-type="dwc:order" xlink:type="simple"><tp:taxon-name><tp:taxon-name-part taxon-name-part-type="order">Diptera</tp:taxon-name-part></tp:taxon-name></named-content>; family: <named-content xmlns:xlink="http://www.w3.org/1999/xlink" content-type="dwc:family" xlink:type="simple"><tp:taxon-name><tp:taxon-name-part taxon-name-part-type="family">Tabanidae</tp:taxon-name-part></tp:taxon-name></named-content>; genus: <named-content xmlns:xlink="http://www.w3.org/1999/xlink" content-type="dwc:genus" xlink:type="simple"><tp:taxon-name><tp:taxon-name-part taxon-name-part-type="genus">Dichelacera</tp:taxon-name-part></tp:taxon-name></named-content>; subgenus: <named-content xmlns:xlink="http://www.w3.org/1999/xlink" content-type="dwc:subgenus" xlink:type="simple"><tp:taxon-name><tp:taxon-name-part taxon-name-part-type="subgenus">Dichelacera</tp:taxon-name-part></tp:taxon-name></named-content>; specificEpithet: <named-content xmlns:xlink="http://www.w3.org/1999/xlink" content-type="dwc:specificEpithet" xlink:type="simple"><tp:taxon-name><tp:taxon-name-part taxon-name-part-type="genus" reg="Dichelacera"/><tp:taxon-name-part taxon-name-part-type="species" reg="lamasi">lamasi</tp:taxon-name-part></tp:taxon-name></named-content>; taxonRank: <named-content xmlns:xlink="http://www.w3.org/1999/xlink" content-type="dwc:taxonRank" xlink:type="simple">species</named-content>; <bold>Location:</bold> country: <named-content xmlns:xlink="http://www.w3.org/1999/xlink" content-type="dwc:country" xlink:type="simple">Brazil</named-content>; stateProvince: <named-content xmlns:xlink="http://www.w3.org/1999/xlink" content-type="dwc:stateProvince" xlink:type="simple">Mato Grosso do Sul</named-content>; municipality: <named-content xmlns:xlink="http://www.w3.org/1999/xlink" content-type="dwc:municipality" xlink:type="simple">Rio Verde</named-content>; locality: <named-content xmlns:xlink="http://www.w3.org/1999/xlink" content-type="dwc:locality" xlink:type="simple">Malaise trap 39</named-content>; locationRemarks: <named-content xmlns:xlink="http://www.w3.org/1999/xlink" content-type="dwc:locationRemarks" xlink:type="simple">label transliteration: "BRAZIL, Mato Grosso do Sul, Rio Verde, Malaise trap 39, 14-30.x.2012, Lamas, Nihei &amp; eq. col."</named-content>; verbatimCoordinates: <named-content xmlns:xlink="http://www.w3.org/1999/xlink" content-type="dwc:verbatimCoordinates" xlink:type="simple"><named-content content-type="dwc:verbatimCoordinates" xlink:type="simple">18°55’04”S, 54°50’38”W</named-content></named-content>; decimalLatitude: <named-content xmlns:xlink="http://www.w3.org/1999/xlink" content-type="dwc:decimalLatitude" xlink:type="simple">-18.917778</named-content>; decimalLongitude: <named-content xmlns:xlink="http://www.w3.org/1999/xlink" content-type="dwc:decimalLongitude" xlink:type="simple">-54.843889</named-content>; georeferenceProtocol: <named-content xmlns:xlink="http://www.w3.org/1999/xlink" content-type="dwc:georeferenceProtocol" xlink:type="simple">Google Earth</named-content>; <bold>Identification:</bold> identifiedBy: <named-content xmlns:xlink="http://www.w3.org/1999/xlink" content-type="dwc:identifiedBy" xlink:type="simple">Penaforte and Henriques</named-content>; dateIdentified: <named-content xmlns:xlink="http://www.w3.org/1999/xlink" content-type="dwc:dateIdentified" xlink:type="simple">2019</named-content>; <bold>Event:</bold> samplingProtocol: <named-content xmlns:xlink="http://www.w3.org/1999/xlink" content-type="dwc:samplingProtocol" xlink:type="simple">Malaise trap</named-content>; <bold>Record Level:</bold> basisOfRecord: <named-content xmlns:xlink="http://www.w3.org/1999/xlink" content-type="dwc:basisOfRecord" xlink:type="simple">PreservedSpecimen</named-content></p></list-item></list></tp:treatment-sec><tp:treatment-sec sec-type="Description"><title>Description</title><p>
            <bold>Female</bold>
          </p><p>Length 8.7 mm. Wing 8.1 mm.</p><p>Head (Fig. <xref ref-type="fig" rid="F5310101">1</xref><xref ref-type="fig" rid="F5310108">c</xref>). Frons wide, grey, with black hairs, wider at the base than at the vertex. Frontal index 2.2, divergence index 0.6. Frontal callus dark brown triangular, bare and shiny narrower than frons. Subcallus, clypeus and gena with yellowish-grey pruinescence, tentorial pits bare and shiny. Gena with sparse hairs, dark in the anterior half and light in the posterior half. Antennae (Fig. <xref ref-type="fig" rid="F5310101">1</xref><xref ref-type="fig" rid="F5310109">d</xref>) with long spine, not reaching the end of postpedicel. Scape, pedicel and postpedicel dark yellow and darker towards the apex, with dark hairs and greyish purinescence. Palpus long and slender, light brownish-yellow with black hairs. Prementum dark brown and labellum brown to black, sclerotised, both with black hairs.</p><p>Thorax (Fig. <xref ref-type="fig" rid="F5310101">1</xref><xref ref-type="fig" rid="F5310106">a</xref>). Anterior half of scutum brown with greyish-brown pruinescence, sparse dark and light hairs. Interalar band wide dark brown with hair loss because the specimen was preserved in alcohol and then pinned. Lighter prescutellar band with grey pruinescence and yellow hairs, scutellum dark brown with dark hairs. Pleura with brown integument, grey pruinescence with brown hairs. Halteres light yellowish-brown. Fore and midleg light brown, hind leg brown. All legs with dark hairs, except for fore and midcoxa with light hairs. Tarsomeres dark brown with black hairs. Wing (Fig. <xref ref-type="fig" rid="F5310101">1</xref><xref ref-type="fig" rid="F5310110">e</xref>) with narrow dark brown fascia, inner margin sinuous. Cell cua with darkening in the anterior half.</p><p>Abdomen (Fig. <xref ref-type="fig" rid="F5310101">1</xref><xref ref-type="fig" rid="F5310106">a</xref>). First tergite brown, tergites 2-7 brown with whitish narrow lateral and posterior bands slightly enlarged in the middle on tergites 2-5. Light bands of tergites with light hairs and dark areas with dark hairs. Sternites brown with whitish posterior bands. Sternites 2-5 with light and dark hairs. Sternites 6-7 with dark hairs.</p><p><bold>Male.</bold> Unknown</p></tp:treatment-sec><tp:treatment-sec sec-type="Diagnosis"><title>Diagnosis</title><p>Small species, mostly brown. Dorsal spine of the antenna elongated, but not reaching the apex of the first flagellomere. Tentorial pits bare and shiny. Frons convergent at the vertex. Frontal callus narrower than the frons. A large dark interalar band on scutum, but little contrasting. Dark abdomen with narrow clear posterior bands.</p><sec sec-type="Type material."><title>Type material.</title><p>Holotype female. First preserved in alcohol later pinned. BRAZIL, Mato Grosso do Sul, Rio Verde, Malaise trap 39, 14-30.x.2012, Lamas, Nhihei &amp; eq. col. (Deposited in the collection of the MZUSP).</p></sec></tp:treatment-sec><tp:treatment-sec sec-type="Etymology"><title>Etymology</title><p>The specific name is in honour of the Brazilian dipterologist Dr. Carlos Lamas, researcher at Museu de Zoologia da Universidade de São Paulo, who collected the material.</p></tp:treatment-sec><tp:treatment-sec><!--Section generated to contain objects referenced in tp:taxon-treatment.--><fig-group id="F5310101" position="float" orientation="portrait"><caption><p><tp:taxon-name><tp:taxon-name-part taxon-name-part-type="genus" reg="Dichelacera">Dichelacera</tp:taxon-name-part> (<tp:taxon-name-part taxon-name-part-type="superspecies" reg="dichelacera">dichelacera</tp:taxon-name-part>) <tp:taxon-name-part taxon-name-part-type="species" reg="lamasi">lamasi</tp:taxon-name-part></tp:taxon-name> sp. n., holotype ♀.</p></caption><fig id="F5310106" position="float" orientation="portrait"><object-id xmlns:xlink="http://www.w3.org/1999/xlink" content-type="arpha" xlink:type="simple">8863BF2C-D75D-5167-A921-66E128B93D64</object-id><object-id xmlns:xlink="http://www.w3.org/1999/xlink" content-type="doi" xlink:type="simple">10.3897/BDJ.7.e48283.figure1a</object-id><label>Figure 1a.</label><caption><p>Dorsal view.</p></caption><graphic xmlns:xlink="http://www.w3.org/1999/xlink" xlink:href="bdj-07-e48283-g001_a.jpg" xlink:type="simple" position="float" orientation="portrait" id="oo_327275.jpg"><uri content-type="original_file" xlink:type="simple">https://binary.pensoft.net/fig/327275</uri></graphic></fig><fig id="F5310107" position="float" orientation="portrait"><object-id xmlns:xlink="http://www.w3.org/1999/xlink" content-type="arpha" xlink:type="simple">3B9AC178-370B-53C5-90A1-A32FF9232B67</object-id><object-id xmlns:xlink="http://www.w3.org/1999/xlink" content-type="doi" xlink:type="simple">10.3897/BDJ.7.e48283.figure1b</object-id><label>Figure 1b.</label><caption><p>Lateral view</p></caption><graphic xmlns:xlink="http://www.w3.org/1999/xlink" xlink:href="bdj-07-e48283-g001_b.jpg" xlink:type="simple" position="float" orientation="portrait" id="oo_327276.jpg"><uri content-type="original_file" xlink:type="simple">https://binary.pensoft.net/fig/327276</uri></graphic></fig><fig id="F5310108" position="float" orientation="portrait"><object-id xmlns:xlink="http://www.w3.org/1999/xlink" content-type="arpha" xlink:type="simple">3D327CCD-BF9D-5FBC-A597-97637222369B</object-id><object-id xmlns:xlink="http://www.w3.org/1999/xlink" content-type="doi" xlink:type="simple">10.3897/BDJ.7.e48283.figure1c</object-id><label>Figure 1c.</label><caption><p>Head, frontal view.</p></caption><graphic xmlns:xlink="http://www.w3.org/1999/xlink" xlink:href="bdj-07-e48283-g001_c.jpg" xlink:type="simple" position="float" orientation="portrait" id="oo_327277.jpg"><uri content-type="original_file" xlink:type="simple">https://binary.pensoft.net/fig/327277</uri></graphic></fig><fig id="F5310109" position="float" orientation="portrait"><object-id xmlns:xlink="http://www.w3.org/1999/xlink" content-type="arpha" xlink:type="simple">78FD2217-C006-5FC2-9F93-3FA5C6A50A5D</object-id><object-id xmlns:xlink="http://www.w3.org/1999/xlink" content-type="doi" xlink:type="simple">10.3897/BDJ.7.e48283.figure1d</object-id><label>Figure 1d.</label><caption><p>Antenna.</p></caption><graphic xmlns:xlink="http://www.w3.org/1999/xlink" xlink:href="bdj-07-e48283-g001_d.jpg" xlink:type="simple" position="float" orientation="portrait" id="oo_327278.jpg"><uri content-type="original_file" xlink:type="simple">https://binary.pensoft.net/fig/327278</uri></graphic></fig><fig id="F5310110" position="float" orientation="portrait"><object-id xmlns:xlink="http://www.w3.org/1999/xlink" content-type="arpha" xlink:type="simple">85658212-F282-50FD-9A7D-6537A7C41785</object-id><object-id xmlns:xlink="http://www.w3.org/1999/xlink" content-type="doi" xlink:type="simple">10.3897/BDJ.7.e48283.figure1e</object-id><label>Figure 1e.</label><caption><p>Wing.</p></caption><graphic xmlns:xlink="http://www.w3.org/1999/xlink" xlink:href="bdj-07-e48283-g001_e.jpg" xlink:type="simple" position="float" orientation="portrait" id="oo_327279.jpg"><uri content-type="original_file" xlink:type="simple">https://binary.pensoft.net/fig/327279</uri></graphic></fig></fig-group><fig id="F5310108" position="float" orientation="portrait"><object-id xmlns:xlink="http://www.w3.org/1999/xlink" content-type="arpha" xlink:type="simple">3D327CCD-BF9D-5FBC-A597-97637222369B</object-id><object-id xmlns:xlink="http://www.w3.org/1999/xlink" content-type="doi" xlink:type="simple">10.3897/BDJ.7.e48283.figure1c</object-id><label>Figure 1c.</label><caption><p>Head, frontal view.</p></caption><graphic xmlns:xlink="http://www.w3.org/1999/xlink" xlink:href="bdj-07-e48283-g001_c.jpg" xlink:type="simple" position="float" orientation="portrait" id="oo_327277.jpg"><uri content-type="original_file" xlink:type="simple">https://binary.pensoft.net/fig/327277</uri></graphic></fig><fig id="F5310109" position="float" orientation="portrait"><object-id xmlns:xlink="http://www.w3.org/1999/xlink" content-type="arpha" xlink:type="simple">78FD2217-C006-5FC2-9F93-3FA5C6A50A5D</object-id><object-id xmlns:xlink="http://www.w3.org/1999/xlink" content-type="doi" xlink:type="simple">10.3897/BDJ.7.e48283.figure1d</object-id><label>Figure 1d.</label><caption><p>Antenna.</p></caption><graphic xmlns:xlink="http://www.w3.org/1999/xlink" xlink:href="bdj-07-e48283-g001_d.jpg" xlink:type="simple" position="float" orientation="portrait" id="oo_327278.jpg"><uri content-type="original_file" xlink:type="simple">https://binary.pensoft.net/fig/327278</uri></graphic></fig><fig id="F5310106" position="float" orientation="portrait"><object-id xmlns:xlink="http://www.w3.org/1999/xlink" content-type="arpha" xlink:type="simple">8863BF2C-D75D-5167-A921-66E128B93D64</object-id><object-id xmlns:xlink="http://www.w3.org/1999/xlink" content-type="doi" xlink:type="simple">10.3897/BDJ.7.e48283.figure1a</object-id><label>Figure 1a.</label><caption><p>Dorsal view.</p></caption><graphic xmlns:xlink="http://www.w3.org/1999/xlink" xlink:href="bdj-07-e48283-g001_a.jpg" xlink:type="simple" position="float" orientation="portrait" id="oo_327275.jpg"><uri content-type="original_file" xlink:type="simple">https://binary.pensoft.net/fig/327275</uri></graphic></fig><fig id="F5310110" position="float" orientation="portrait"><object-id xmlns:xlink="http://www.w3.org/1999/xlink" content-type="arpha" xlink:type="simple">85658212-F282-50FD-9A7D-6537A7C41785</object-id><object-id xmlns:xlink="http://www.w3.org/1999/xlink" content-type="doi" xlink:type="simple">10.3897/BDJ.7.e48283.figure1e</object-id><label>Figure 1e.</label><caption><p>Wing.</p></caption><graphic xmlns:xlink="http://www.w3.org/1999/xlink" xlink:href="bdj-07-e48283-g001_e.jpg" xlink:type="simple" position="float" orientation="portrait" id="oo_327279.jpg"><uri content-type="original_file" xlink:type="simple">https://binary.pensoft.net/fig/327279</uri></graphic></fig></tp:treatment-sec></tp:taxon-treatment>
